# Supplementary material for: A multiomics analysis identifies retinol metabolism in fibroblasts as a key pathway in wound healing
Source: JCI Insight. 2025 Oct 16;10(22):e194188. doi: 10.1172/jci.insight.194188 (PMC12643503; doi:10.1172/jci.insight.194188)
Supplement: Supporting data values [file jciinsight-10-194188-s179.xlsx]

## Sheet: Figure 1
1D
	Pathway impact	-log(p)_significant
Glycerolipid metabolism	1.2941	13.234
Drug metabolism - cytochrome P450	0.60526	6.6923
Drug metabolism - other enzymes	0.55882	6.5539
Glutathione metabolism	0.8	5.1828
Retinol metabolism	1.5349	4.7527
Glycerophospholipid metabolism	0.94118	4.7184
Linoleic acid metabolism	1.4375	4.437
Glycolysis or Gluconeogenesis	1.3333	3.8302
Nitrogen metabolism	0.33333	3.6812
Mucin type O-glycan biosynthesis	0.61905	3.5857
Lysine degradation	0.5625	3.3204
Sphingolipid metabolism	1.2105	2.5509
Purine metabolism	1.1131	2.2695
Arachidonic acid metabolism	1	2.1631
Phosphatidylinositol signaling system	0.75342	1.9886
Inositol phosphate metabolism	0.60294	1.5355
Phenylalanine metabolism	0.95652	1.5127
Histidine metabolism	0.67742	1.3596
Fructose and mannose metabolism	1.0556	1.2168
Arginine and proline metabolism	0.77922	1.1918
One carbon pool by folate	1.6	1.1188
Thiamine metabolism	0.69231	1.1101
Ether lipid metabolism	0.47368	1.0529
N-Glycan biosynthesis	0.59211	1.0358
Glycosaminoglycan biosynthesis - chondroitin sulfate / dermatan sulfate	0.58824	1.0241
Pyrimidine metabolism	1.051	0.92086
Riboflavin metabolism	0.75	0.89199
Arginine biosynthesis	0.65385	0.84396
Glycosaminoglycan biosynthesis - heparan sulfate / heparin	0.66667	0.69698
Pyruvate metabolism	0.81818	0.67357
alpha-Linolenic acid metabolism	0.47619	0.6541
Glycine, serine and threonine metabolism	0.74648	0.5568
beta-Alanine metabolism	0.74419	0.53049
Starch and sucrose metabolism	0.69444	0.47883
Terpenoid backbone biosynthesis	0.51429	0.3516
Pentose and glucuronate interconversions	0.77419	0.34132
Cysteine and methionine metabolism	0.75714	0.33516
Propanoate metabolism	0.93617	0.25534
Ascorbate and aldarate metabolism	0.375	0.24477
Amino sugar and nucleotide sugar metabolism	0.7375	0.22019
Sulfur metabolism	0.94118	0.20874
Galactose metabolism	0.54	0.19084
Alanine, aspartate and glutamate metabolism	0.76667	0.17623
Pantothenate and CoA biosynthesis	0.63636	0.16031
Metabolism of xenobiotics by cytochrome P450	0.75	0.15987
Phosphonate and phosphinate metabolism	0.44444	0.15137
Glycosphingolipid biosynthesis - globo and isoglobo series	0.8	0.12665
Tyrosine metabolism	0.77011	0.12538
Phenylalanine, tyrosine and tryptophan biosynthesis	0.8	0.12131
Pentose phosphate pathway	0.86957	0.10655
Ubiquinone and other terpenoid-quinone biosynthesis	0.75	0.10577
Porphyrin and chlorophyll metabolism	0.42308	0.0936
Glycosaminoglycan degradation	0.60465	0.084425
Biosynthesis of unsaturated fatty acids	0.58696	0.057469
Citrate cycle (TCA cycle)	0.80488	0.056137
Vitamin B6 metabolism	0.3	0.049886
Nicotinate and nicotinamide metabolism	0.54762	0.048855
Aminoacyl-tRNA biosynthesis	0.36986	0.047209
Tryptophan metabolism	0.45783	0.047102
Fatty acid elongation	0.36486	0.04224
Glyoxylate and dicarboxylate metabolism	0.27273	0.034944
D-Glutamine and D-glutamate metabolism	0.11111	0.03333
Butanoate metabolism	0.5	0.033279
Selenocompound metabolism	0.5	0.031654
Mannose type O-glycan biosynthesis	0.27586	0.027884
Glycosylphosphatidylinositol (GPI)-anchor biosynthesis	0.36667	0.023321
Valine, leucine and isoleucine biosynthesis	0.72727	0.019454
Caffeine metabolism	0.5	0.013351
Various types of N-glycan biosynthesis	0.57143	0.0092946
Taurine and hypotaurine metabolism	0.13333	0.0067316
Steroid biosynthesis	0.79012	0.0043378
Biotin metabolism	0.05	0.0018039
Valine, leucine and isoleucine degradation	0.41379	0.0017675
Folate biosynthesis	0.37288	0.0011622
Glycosphingolipid biosynthesis - lacto and neolacto series	0.75248	0.00049536
Fatty acid degradation	1.2673	0.00049536
Glycosphingolipid biosynthesis - ganglio series	0.34783	0.00021569
Fatty acid biosynthesis	0.078125	4.92e-12
Primary bile acid biosynthesis	0.35955	4.99e-07
Steroid hormone biosynthesis	0.8046	1.08e-06

## Sheet: Figure 2
2A					2B							2C
Sample	RARB	STRA6			Sample	Stra6	Rbp1	Lrat	Rdh10			Sample	STRA6	RBP1
Ctrl medium, 24 h	1.25783	0.940663			DMEM_1% FBS	0.574025	0.804397	1.30501	0.973423			Ctrl - Donor 1	1.00185	0.964049
Ctrl medium, 24 h	0.997711	0.945312			DMEM_1% FBS	0.97596	0.820096	1.30827	0.978207			Ctrl - Donor 1	0.909332	0.978875
Ctrl medium, 24 h	1.07039	1.08359			DMEM_1% FBS	1.63304	1.02157	1.05801	0.888298			Ctrl - Donor 1	1.08882	1.05708
Ctrl medium, 24 h	0.787312	1.1848			DMEM_1% FBS	1.19492	1.1319	0.661385	1.07815			ROL - Donor 1	1.12605	1.35584
Ctrl medium, 24 h	0.917742	0.94771			DMEM_1% FBS	0.622051	1.22204	0.667332	1.08192			ROL - Donor 1	1.34451	1.61354
Ctrl medium, 24 h	0.969019	0.897927			DMEM_1% FBS + 1 µM ROL	6.73013	6.04846	2.42874	0.504053			ROL - Donor 1	1.33853	1.47758
1 µM Retinol, 24 h	7.81614	1.6691			DMEM_1% FBS + 1 µM ROL	6.81261	5.75187	1.80314	0.522657			RAL - Donor 1	1.63251	1.5936
1 µM Retinol, 24 h	10.0915	2.18376			DMEM_1% FBS + 1 µM ROL	6.16729	5.50056	1.96173	0.467248			RAL - Donor 1	1.57356	1.55539
1 µM Retinol, 24 h	5.97958	0.933906			DMEM_1% FBS + 1 µM ROL	7.55003	7.72089	2.43247	0.545488			RAL - Donor 1	2.12522	1.61807
1 µM Retinol, 24 h	8.4172	1.89822			DMEM_1% FBS + 1 µM ROL	5.35839	7.06539	2.07795	0.467408			RA - Donor 1	2.47766	1.39063
1 µM Retinol, 24 h	8.73649	1.94609			DMEM_1% FBS + 1 µM ROL	8.33372	8.649	2.29093	0.60977			RA - Donor 1	2.28121	1.43438
1 µM Retinol, 24 h	9.56548	2.9407										RA - Donor 1	2.85171	1.59315
0.1 µM AGN193109, 24 h	0.0553397	0.238146										Ctrl - Donor 2	1.03454	1.06484
0.1 µM AGN193109, 24 h	0.0566013	0.269873										Ctrl - Donor 2	0.925423	1.04507
0.1 µM AGN193109, 24 h	0.115159	0.277863										Ctrl - Donor 2	1.04003	0.890083
0.1 µM AGN193109, 24 h	0.0546346	0.270915										ROL - Donor 2	1.09671	1.7109
0.1 µM AGN193109, 24 h	0.0408458	0.292093										ROL - Donor 2	1.03701	1.68577
0.1 µM AGN193109, 24 h	0.0309941	0.307203										ROL - Donor 2	0.988084	1.62281
0.1 µM AGN194310, 24 h	0.048942	0.202655										RAL - Donor 2	1.82112	1.58529
0.1 µM AGN194310, 24 h	0.0254267	0.177217										RAL - Donor 2	1.61255	1.70778
0.1 µM AGN194310, 24 h	0.0337148	0.305961										RAL - Donor 2	1.9177	1.62196
0.1 µM AGN194310, 24 h	0.0349435	0.254813										RA - Donor 2	2.399	1.48181
0.1 µM AGN194310, 24 h	0.122938	0.205743										RA - Donor 2	1.86647	1.19206
0.1 µM AGN194310, 24 h	0.0189799	0.214451										RA - Donor 2	1.9242	1.23281
0.1 µM AGN193109 + 1 µM Retinol, 24 h	0.0509904	0.258419
0.1 µM AGN193109 + 1 µM Retinol, 24 h	0.0665045	0.300391
0.1 µM AGN193109 + 1 µM Retinol, 24 h	0.0301119	0.26003
0.1 µM AGN193109 + 1 µM Retinol, 24 h	0.0473113	0.289634
0.1 µM AGN193109 + 1 µM Retinol, 24 h	0.0523564	0.276947
0.1 µM AGN193109 + 1 µM Retinol, 24 h	0.0253109	0.324026
0.1 µM AGN194310 + 1 µM Retinol, 24 h	0.0358319	0.195186
0.1 µM AGN194310 + 1 µM Retinol, 24 h	0.0194758	0.212779
0.1 µM AGN194310 + 1 µM Retinol, 24 h	0.0333463	0.111448
0.1 µM AGN194310 + 1 µM Retinol, 24 h	0.0433182	0.184603
0.1 µM AGN194310 + 1 µM Retinol, 24 h	0.0320124	0.175123
0.1 µM AGN194310 + 1 µM Retinol, 24 h	0.066809	0.201498
Charcoal-stripped medium (CC), 24 h	0.300784	0.330999
Charcoal-stripped medium (CC), 24 h	0.337578	0.258897
Charcoal-stripped medium (CC), 24 h	0.388906	0.276151
Charcoal-stripped medium (CC), 24 h	0.231879	0.221644
Charcoal-stripped medium (CC), 24 h	0.259075	0.234072
Charcoal-stripped medium (CC), 24 h	0.224295	0.227618
CC + 1 µM Retinol, 24 h	5.24587	0.702519
CC + 1 µM Retinol, 24 h	5.08652	0.698888
CC + 1 µM Retinol, 24 h	6.64723	0.794919
CC + 1 µM Retinol, 24 h	6.59548	0.771737
CC + 1 µM Retinol, 24 h	5.76365	0.66529
CC + 1 µM Retinol, 24 h	5.50808	0.652027
CC + 0.1 µM AGN193109, 24 h	0.0839698	0.108879
CC + 0.1 µM AGN193109, 24 h	0.0582678	0.106719
CC + 0.1 µM AGN193109, 24 h	0.0698558	0.119724
CC + 0.1 µM AGN193109, 24 h	0.0485641	0.135496
CC + 0.1 µM AGN193109, 24 h	0.0880496	0.126059
CC + 0.1 µM AGN193109, 24 h	0.0849058	0.113376
CC + 0.1 µM AGN194310, 24 h	0.0359429	0.104889
CC + 0.1 µM AGN194310, 24 h	0.0424082	0.0803501
CC + 0.1 µM AGN194310, 24 h	0.0568562	0.111433
CC + 0.1 µM AGN194310, 24 h	0.066707	0.108572
CC + 0.1 µM AGN194310, 24 h	0.0392217	0.075885
CC + 0.1 µM AGN194310, 24 h	0.0468298	0.120022
CC + 0.1 µM AGN193109 + 1 µM Retinol, 24 h	0.086111	0.13656
CC + 0.1 µM AGN193109 + 1 µM Retinol, 24 h	0.0821001	0.11336
CC + 0.1 µM AGN193109 + 1 µM Retinol, 24 h	0.0949845	0.128264
CC + 0.1 µM AGN193109 + 1 µM Retinol, 24 h	0.0659405	0.127663
CC + 0.1 µM AGN193109 + 1 µM Retinol, 24 h	0.107653	0.154236
CC + 0.1 µM AGN193109 + 1 µM Retinol, 24 h	0.122768	0.142427
CC + 0.1 µM AGN194310 + 1 µM Retinol, 24 h	0.032522	0.0840041
CC + 0.1 µM AGN194310 + 1 µM Retinol, 24 h	0.0447491	0.0788522
CC + 0.1 µM AGN194310 + 1 µM Retinol, 24 h	0.037563	0.0774009
CC + 0.1 µM AGN194310 + 1 µM Retinol, 24 h	0.0497937	0.0911266
CC + 0.1 µM AGN194310 + 1 µM Retinol, 24 h	0.0127957	0.0755969
CC + 0.1 µM AGN194310 + 1 µM Retinol, 24 h	0.0681826	0.0644605

## Sheet: Figure 3
3D										3E
Re-epithelialzation			Contraction			Neoepidermal thickness				Skin				Wound					Young collagen												Mature collagen
WT	Stra6-KO		WT	Stra6-KO		WT	Stra6-KO			WT	Stra6-KO			WT	Stra6-KO			WT	0.22	0.3073	0.2567	0.1589	0.1676	0.2168	0.184	0.2837	0.3208	0.3284	0.2762		0.0043	0.011	0.0085	0.0001	0.0473	0.0306	0.0076	0.0302	0.0167	0.0012	0.0025
100	39.3		71.5	50.74		71.46	40.92			40.77	41.39			36.91	39.51			KO	0.0674	0.1347	0.1362	0.1567	0.3077	0.3802	0.2896	0.3113	0.355	0.2056	0.1626	0.4951	0.041	0.0037	0.0254	0.0011	0.0228	0.0139	0.0015	0.0677	0.0883	0.0729	0.0029	0.0065
25.77	23.49		45.39	40.46		79.78	68.28			40.75	29.93			37.19	19.61
45.31	98.62		65.32	68.05		48.59	76.9			32.93	36.73			26.88	27.46
100	17.89		77.09	47.19		68.1	56.35			42.15	26			27.28	25.29
76.12	55.21		70.42	70.62		51.32	78.17				26.45				18.86
70.15	41.08		66.44	52.35		57.76	65.48				44.52				24.99
28.15	98.17		58.92	65.17		104.66	57.32				49.39				24.89
88.91	40.9		49.23	60.17		82.99	85.85				32.59				12.08
100	31.51		72.48	63.12		95.67	82.08				33.96				34.46
100	100		64.3	69.49		92.96	59.52				53.33				24.55
82.28	89.06		74.73	77.33		65.21	101.98
64.51	100		70.36	81.75		70.42	86.24
35.95	100		37.92	77.39		61.48	76.3
100	73.44		30	37.77		76.27	77.06
100	84.61		15.69	29.07		46.76	86.88
86.15	24.02		26.69	31.15		37.33
100	61.17		33.17	22.68		50.64
55.4	50.23		33.86	40.28		35.48
66.67	86.93		35.89	27.34		81.31
100	43.51		39.18	51.67		97.57
100	64.94		32.52	30.25		66.78
52.22	57.74		49.31	29.6		59.3
60.05	52.94		32.71	33.05		57.07
48.82	55.18		39.8	41.16
76.42	68.27		34.46	34.11
41.14	47.34		30.63	25.33

## Sheet: Figure 4
4C														4D														4E											4F
Re-epithelialzation			Wound Closure			Keratinocyte migration			Effective migration					Contraction			Granulation tissue area			Adipocyte area score			Neoepidermal thickness					%Ki67+ nuclei epidermis			Ki67+ nuclei/um epidermis			%Ki67+ nuclei granulation tissue					Ki67+ nuclei/mm2			%Ki67+ nuclei
Chow	VAD		Chow	VAD		Chow	VAD		Chow	VAD				Chow	VAD		Chow	VAD		Chow	VAD		Chow	VAD				Chow	VAD		Chow	VAD		Chow	VAD				Chow	VAD		Chow	VAD
35.95	17.13		75.71	61.12		1455.1	1466.5		0.5	0.25				37.92	46.92		0.574877	0.253776		1	0		61.48	51				38.32	46.925		0.2762	0.2253		31.46	16.29				3947.6	4473.1		33.06	34.75
100	38.47		100	78.03		784.45	1336.2		0.74	0.59				30	35.7		0.305354	0.163498		2.5	2.5		76.27	51.26				36.36	47.165		0.1314	0.1999		40.39	39.94				6642.4	5183.8		59.4	50
100	20.58		100	63.6		1658.6	1049.4		0.88	0.4				15.69	45.84		0.542264	0.373146		0	1.5		46.76	84.96				23.945	41.93		0.0524	0.1992		34.76	48.69				5140.6	7116.4		50	67.71
86.15	62.59		100	90.42		1701.1	1271		0.64	0.79				26.69	25.61		0.606151	0.291409		0	3		37.33	56.96				43.79	9.3035		0.2435	0.0515		37.83	10.54				3583.8	9524		22.93	68.23
100	57.44		100	87.12		1794.6	976.5		0.93	0.38				33.17	30.27		0.325663	0.660418		1	2.5		50.64	47.84				45.94	40.155		0.1724	0.1743		34.06	45.31				3022.8	5943.7		25.26	42.01
55.4	93.62		95.42	97.22		1246.5	2216.4		0.78	0.86				33.86	43.63		0.426228	0.684432		1	3		35.48	27.94				23.86	24.635		0.1413	0.1464		25.97	31.48				4982.5	8164.9		44.44	43.48
66.67	28.83		100	65.47		1102.8	955.7		0.85	0.75				35.89	42.71			0.647505		0	3		81.31	70.62				59.49	44.53		0.3427	0.2081		29.41	44.9					2825.5			27.59
100	53.29		82.53	69.87		1594.4	1488		0.8	0.56				39.18	42.34			0.386939		0.5	0.5		97.57	62.07				36	50.48		0.1502	0.1155		21.2	30.01					8215.5			56.69
100	19.14		89.16	94.87		1554.6	622.7		0.86	0.55				32.52	28.67			0.307637		1	0.5		66.78	52.28
52.22	82.12		76.43	81.89		1658.99	1283.7		0.65	0.68				49.31	38.77					0.5	0.5		59.3	64.45
60.05	45.32		86.93	87.59		1161.39	685.95		0.65	0.73				32.71	22.7					1	1		57.07	66.5
48.82	47.9		79.63	79.82		1213.97	1711.69		0.79	0.65				39.8	39.19					0.5	2.5		56.1	58.6
76.42	40.77		91.87	78.75		1532.34	1353.13		0.84	0.5				34.46	36.02					0.5	2.5		69.9	54.28
41.14	47.37		82	72.26		972.72	1829.86		0.53	0.43				30.63	52.73					0.5	3		73.65	60.7
57.26	51.16		84.41	78.4		1595.64	1559.08		0.66	0.53				36.45	44.22					2	3		77.07	62.63
74	75.42		92.61	91.86		1329.14	1918.72		0.57	0.35				28.46	33.14					2	2.5		82.07	28.63
48.33	36.92		77.63	78.9		1242.14	1231.85		0.66	0.5				43.31	33.47					2	1		61.91	92.29
43.66	6.92		76.03	42.03		1762.93	495.91			0.53				42.59	62.28					1	0.5		110.6	73.99
47.05	28.12		79.38	73.4		1376.74	988.89			0.67				38.85	37					2	0.5			63.42
53.75	15.91		83.89	54		1693.84	1260.45							35.43	54.7					0.5	2			127.75
73.79	37.4		91.3	74.04		1842.86	1536.03							33.19	41.47					1.5	2.5			93.53
	60.31			85.64			2053.37								36.19						2.5
	86.73			96.82			1663.91								25.62						0.5

## Sheet: Figure 5
5B															5D										5F							5H
Rbp1															Zhx3			Itga11			Ggcx				α-SMA			Periostin				Chow	VAD
	Chow						VAD								Chow	VAD		Chow	VAD		Chow	VAD			Chow	VAD		Chow	VAD			11.7306	0.762606
Skin	1900000	3080000	10200000	2270000	1470000		1360000	1620000	3450000	4310000	2360000	2300000			9.54933	14.729		17.7768	13.1942		17.7568	13.4643			1.39844	0.590544		0.337117	0.248558			25.5569	6.66638
Wound	8700000	8590000	14800000	4420000	7310000		5290000	8170000	8550000	6430000	3390000	5500000			12.3949	15.1567		17.1873	12.92		16.9447	3.87834			1.23258	1.08164		0.326128	0.351656			8.91402	2.7839
															9.59272	21.6178		15.1552	13.5609		15.1276	9.9208			1.51731	0.301306		1.31471	0.056251			2.95704	4.60864
															16.1176	20.3136		14.9024	16.2038		14.8615	9.77882			1.1775	0.838585		0.419484	0.298503			7.01089	4.76306
Rbp4															11.3246	16.7218		15.6149	10.3353		14.2138	13.516			0.587435	0.519078		0.335434	0.0986				2.2421
	Chow						VAD
Skin	16500000	25400000	22800000	22700000	11100000		21800000	17100000	17500000	19700000	26900000	17900000
Wound	52400000	39900000	86400000	76800000	108000000		57000000	79100000	31300000	47800000	67600000	83000000
Rabp1
	Chow						VAD
Skin	37600000	25900000	24500000	34000000	27300000		18900000	36200000	18800000	29500000	30800000	34600000
Wound	97800000	103000000	93700000	77700000	56800000		66200000	71800000	67200000	65200000	58800000	74200000
Awat1
	Chow						VAD
Skin	6920000	13000000	8470000	7830000	19600000		6600000	6790000	8620000	7270000	7840000	9050000
Wound	24900000	15900000	11300000	11100000	11800000		14500000	15900000	14500000	11400000	16200000	10300000
Al1a1
	Chow						VAD
Skin	19000000	22900000	36700000	36800000	25700000		32600000	39700000	20900000	49200000	33400000	32800000
Wound	13200000	15600000	12400000	10900000	11800000		17400000	20300000	16100000	13600000	7270000	11900000

## Sheet: Suppl Fig 1
Supp 1A									Supp 1B
Col1a1	Pdgfra	Pecam1	Kdr	Cdh5	Cldn5	Vwf			cell adhesion molecule binding	extracellular matrix structural constituent	glycosaminoglycan binding	metal ion transmembrane transporter activity	collagen binding	actin binding	hormone binding	G protein-coupled receptor binding	DNA-binding transcription repressor activity	DNA-binding transcription repressor activity, RNA polymerase II-specific	integrin binding	cytokine activity
9158.98	56.0887	12.1838	4.4244	1.2499	0.6784	0.2117			16.5469	16.4123	11.3695	10.3523	10.3055	9.81709	9.4589	8.91626	8.23135	7.9845	7.88899	7.80022

## Sheet: Suppl Fig 2
Supp 2A - top						Supp 2A - bottom					Supp 2B						Supp 2C						Supp 2D
Sample	RARB	STRA6	CRABP1			Sample	RARB	STRA6			Sample	RARA	RARB	RARG			Sample	STRA6	RBP1	RBP4			Sample	STRA6	RBP1	CRABP1	RDH10
Ctrl medium, 24 h	1.1045	1.01431	0.955294			Ctrl medium, 24 h	0.871392	1.08118			Ctrl	0.974987	1.15438	0.875245			Ctrl	1.15259	0.902307	0.789483			Ctrl	0.874062	0.946125	1.00083	0.898286
Ctrl medium, 24 h	0.900929	0.763781	0.814653			Ctrl medium, 24 h	0.807806	0.842562			Ctrl	1.11341	1.06731	1.12635			Ctrl	0.859609	1.03975	1.09297			Ctrl	1.12594	1.05387	0.999174	1.10171
Ctrl medium, 24 h	0.994575	1.22191	1.23005			Ctrl medium, 24 h	1.3208	1.07626			Ctrl	0.911598	0.778303	0.998401			Ctrl	0.987806	1.05794	1.11755			100 µM Menadione	0.638102	1.10359	0.959731	0.833667
Ctrl medium + 0.1 µM AGN193019, 24 h	0.0929438	0.41912	0.651213			Ctrl medium + 0.001 µM AGN193019, 24 h	0.208345	0.473665			ROL	0.881216	13.3647	1.13134			ROL	2.84796	1.85608	1.15249			100 µM Menadione	0.833453	0.885766	1.23274	0.882926
Ctrl medium + 0.1 µM AGN193019, 24 h	0.336641	0.380115	0.95662			Ctrl medium + 0.001 µM AGN193019, 24 h	0.375727	0.404576			ROL	1.14607	14.8893	1.38641			ROL	2.02143	1.48672	0.920531			1 µM ROL	1.45634	1.0933	1.45634	1.16761
Ctrl medium + 0.1 µM AGN193019, 24 h	0.405972	0.365074	1.01777			Ctrl medium + 0.001 µM AGN193019, 24 h	0.212238	0.307413			ROL	0.941186	15.1067	1.13051			ROL	2.51641	1.5178	0.956895			1 µM ROL	1.77379	1.1882	1.89914	1.27475
Ctrl medium + 1 µM AGN193019, 24 h	0.201669	0.504081	0.719353			Ctrl medium + 0.01 µM AGN193019, 24 h	0.114727	0.363394			RA	1.28008	168.294	1.23345			Tnf alpha	1.45398	0.976303	1.29117			1 µM ROL + 100 µM Menadione	1.3208	1.20747	1.80087	0.941779
Ctrl medium + 1 µM AGN193019, 24 h	0.276825	0.693537	1.27051			Ctrl medium + 0.01 µM AGN193019, 24 h	0.179312	0.371957			RA	1.09479	199.658	1.39166			Tnf alpha	1.63269	0.974582	1.40138			1 µM ROL + 100 µM Menadione	1.27772	1.03733	1.90071	1.04827
Ctrl medium + 1 µM AGN193019, 24 h	0.151897	0.547408	0.708188			Ctrl medium + 0.01 µM AGN193019, 24 h	0.213163	0.312241			RA	1.16949	179.877	1.09848			Tnf alpha	1.60387	1.07249	1.42438
Ctrl medium + 10 µM AGN193019, 24 h	0.138719	0.443734	0.766988			Ctrl medium + 0.1 µM AGN193019, 24 h	0.222237	0.42349									ROL + Tnf alpha	2.40929	1.32594	1.25438
Ctrl medium + 10 µM AGN193019, 24 h	0.253039	0.582114	0.943601			Ctrl medium + 0.1 µM AGN193019, 24 h	0.0500655	0.296269									ROL + Tnf alpha	2.14371	1.15871	1.08677
Ctrl medium + 10 µM AGN193019, 24 h	0.0683704	0.560208	1.06824			Ctrl medium + 0.1 µM AGN193019, 24 h	0.132578	0.26031									ROL + Tnf alpha	2.34554	1.27942	1.50546
Ctrl medium + 1 µM ROL, 24 h	0.846018	0.958944	0.812807			Ctrl medium + 1 µM ROL, 24 h	0.800047	0.790762
Ctrl medium + 1 µM ROL, 24 h	0.831468	1.27604	1.46413			Ctrl medium + 1 µM ROL, 24 h	0.72273	0.806978
Ctrl medium + 1 µM ROL, 24 h	1.09033	1.42022	1.60207			Ctrl medium + 1 µM ROL, 24 h	0.700126	1.4562
Ctrl medium + 0.1 µM AGN193019 + 1 µM ROL, 24 h	0.149108	0.583866	0.795439			Ctrl medium + 0.001 µM AGN193019 + 1 µM ROL, 24 h	0.159428	0.510846
Ctrl medium + 0.1 µM AGN193019 + 1 µM ROL, 24 h	0.249849	0.533748	0.841282			Ctrl medium + 0.001 µM AGN193019 + 1 µM ROL, 24 h	0.229429	0.496964
Ctrl medium + 0.1 µM AGN193019 + 1 µM ROL, 24 h	0.173623	0.426221	1.25613			Ctrl medium + 0.001 µM AGN193019 + 1 µM ROL, 24 h	0.231193	0.752554
Ctrl medium + 1 µM AGN193019 + 1 µM ROL, 24 h	0.292224	0.428337	0.936734			Ctrl medium + 0.01 µM AGN193019 + 1 µM ROL, 24 h	0.352628	0.386057
Ctrl medium + 1 µM AGN193019 + 1 µM ROL, 24 h	0.0808847	0.444905	1.01724			Ctrl medium + 0.01 µM AGN193019 + 1 µM ROL, 24 h	0.0936991	0.326436
Ctrl medium + 1 µM AGN193019 + 1 µM ROL, 24 h	0.128109	0.472804	0.858571			Ctrl medium + 0.01 µM AGN193019 + 1 µM ROL, 24 h	0.126621	0.357839
Ctrl medium + 10 µM AGN193019 + 1 µM ROL, 24 h	0.109113	0.564081	1.01092			Ctrl medium + 0.1 µM AGN193019 + 1 µM ROL, 24 h	0.113114	0.302598
Ctrl medium + 10 µM AGN193019 + 1 µM ROL, 24 h	0.125493	0.527906	0.666753			Ctrl medium + 0.1 µM AGN193019 + 1 µM ROL, 24 h	0.11599	0.267043
Ctrl medium + 10 µM AGN193019 + 1 µM ROL, 24 h	0.180976	0.559283	1.16755			Ctrl medium + 0.1 µM AGN193019 + 1 µM ROL, 24 h	0.132022	0.278417
Starv medium, 24 h	0.71298	1.05933	0.600466			Ctrl medium + 0.1 µM RA, 24 h	9.93616	2.69144
Starv medium, 24 h	0.517788	0.91346	0.577319			Ctrl medium + 0.1 µM RA, 24 h	15.6821	3.29082
Starv medium, 24 h	0.669351	0.667974	0.636326			Ctrl medium + 0.1 µM RA, 24 h	11.6022	2.96875
Starv medium + 0.1 µM AGN193019, 24 h	0.474745	0.27352	0.184914			Ctrl medium + 0.001 µM AGN193019 + 0.1 µM RA, 24 h	10.3024	2.7383
Starv medium + 1 µM AGN193019, 24 h	0.400987	0.5517	0.344057			Ctrl medium + 0.001 µM AGN193019 + 0.1 µM RA, 24 h	9.93927	1.95334
Starv medium + 1 µM ROL, 24 h	6.38998	2.21483	1.58029			Ctrl medium + 0.001 µM AGN193019 + 0.1 µM RA, 24 h	7.94109	2.08156
Starv medium + 1 µM ROL, 24 h	5.22222	2.07741	1.535			Ctrl medium + 0.01 µM AGN193019 + 0.1 µM RA, 24 h	7.43384	2.61129
Starv medium + 1 µM ROL, 24 h	6.02793	2.72339	1.64095			Ctrl medium + 0.01 µM AGN193019 + 0.1 µM RA, 24 h	10.99	2.66688
Starv medium + 1 µM ROL + 0.1 µM AGN193019, 24 h	0.559054	0.797335	0.410448			Ctrl medium + 0.01 µM AGN193019 + 0.1 µM RA, 24 h	7.01155	2.31954
Starv medium + 1 µM ROL + 0.1 µM AGN193019, 24 h	0.522326	0.84559	0.37424			Ctrl medium + 0.1 µM AGN193019 + 0.1 µM RA, 24 h	1.6591	1.24794
Starv medium + 1 µM ROL + 1 µM AGN193019, 24 h	0.272822	0.553209	0.298031			Ctrl medium + 0.1 µM AGN193019 + 0.1 µM RA, 24 h	1.67991	0.96597
Starv medium + 1 µM ROL + 1 µM AGN193019, 24 h	0.219733	0.556885	0.195276			Ctrl medium + 0.1 µM AGN193019 + 0.1 µM RA, 24 h	1.63086	1.12728
Starv medium + 1 µM ROL + 1 µM AGN193019, 24 h	0.304757	0.477398	0.116851

## Sheet: Suppl Fig 3
Supp 3A				Supp 3B							Supp 3C				Supp 3D
WT	Stra6-KO			Events			% of live cells				WT	Stra6-KO			Inhba					Col1a1					Socs3					Rbp1					Rarb					Stra6
20.1	21.5			WT	Stra6-KO		WT	Stra6-KO			3.86	3.47			WT Skin	WT Wound	Stra6-KO Skin	Stra6-KO Wound		WT Skin	WT Wound	Stra6-KO Skin	Stra6-KO Wound		WT Skin	WT Wound	Stra6-KO Skin	Stra6-KO Wound		WT Skin	WT Wound	Stra6-KO Skin	Stra6-KO Wound		WT Skin	WT Wound	Stra6-KO Skin	Stra6-KO Wound		WT Skin	WT Wound	Stra6-KO Skin	Stra6-KO Wound
20.8	23.8			63605	29237		16	6.98			3.2	3.02			0.336106	7.11004	1.52301	10.6982		0.046692	9.15693	3.0006	12.673		0.150055	0.528662	1.46973	0.785269		1.3424	5.25891	0.620557	5.11202		0.83163	1.47294	0.648076	2.52557		0	6.47828	0.642831	2.21681
21.6	21.5			75830	35469		15.9	2.86			2.61	2.78			1.66389	135.035	0.660381	26.933		1.95331	127.387	0.819199	9.26123		1.84994	17.6971	0.377856	1.82132		0.657604	15.0806	1.10739	9.07542		1.16837	2.19485	0.871223	2.17		2	31.4937	0.360741	5.8693
21.8	25.2			46520	56650		19	12.1								96.8121		60.9923			161.187		94.6039			9.95876		5.87738			15.4907		12.6421			5.13345		5.25468			82.8483		3.15591
22.1	20.8			40736	38197		14.2	16.4								28.5822		119.528			47.1563		199.758			2.41279		23.1411			8.3771		16.4093			3.35753		3.06006			22.0509		23.7958
19.1	17.4			48391	22581		13.6	13.3								11.6923		15.1923			31.8006		54.5337			3.05398		2.55531			6.91257		7.70294			1.09945		0.960802			12.0292		3.69067
22	18.6			70366	69548		12.6	14								22.2995		97.7166			64.5719		152.709			3.83058		16.8578			8.60972		18.4082			1.08253		2.10323			21.8364		14.7928
23.7	15.4						17.6	22.5								79.4422		33.3727			280.194		11.8556			11.8103		1.50376			16.5489		10.8994			3.81848		3.22266			124.624		2.44034
26	25															11.0529		29.618			115.343		320.202			4.20623		10.0919			6.18719		11.1139			1.38136		2.90497			60.0251		20.177
23.5	25.1															51.2243		36.7997			216.329		160.686			10.3249		5.42901			10.9765		9.76882			2.49128		3.10673			68.4871		11.6458
21.5	21																	12.3119					113.657					5.50823					5.93793					1.61771					4.59342
	25
	24

## Sheet: Suppl Fig 4
Supp 4A																	Supp 4B				Supp 4C				Supp 4D				Supp 4F						Suppl 4G						Suppl 4H
Day after birth	Chow							VAD									Chow	VAD			Chow	VAD			Chow	VAD			Collagen area			Collagen area ratio			Skin			Wound			Chow	VAD
28 days	17.2	14.9	14.3	15.9	15	16.4	15.4	15.5	15.5	16.3	14.2	15.5	14	13.5			20.7	22.4			0.0302422	0.127948			886.2	478.4			Chow	VAD		Chow	VAD		Chow	VAD		Chow	VAD		3.625	6.8067
37 days	19.7	18	17.3	18.1	18	17.7	17.5	18	17.6	18.4	16.9	18.2	17.3	17.1			19.3	21			1.58991	0.364713			571.6	760.9			21.98	46.61		1.13	1.98		53.46	74.1		27.32	35.34		8.5025	5.168
43 days	19	17.5	17.7	17	18.1	18.1	18.1	17.6	18.1	18.4	17	18.2	16.3	16.6			19.3	17.7			0.668604	0.113447			707	688.4			17.22	15.5		0.82	0.3		49.73	53.04		39.61	41.4		9.249	8.066
49 days	20.3	17.9	18.3	18	18.4	18.1	18.1	18.4	19	19.5	17.5	19.4	16.6	17			19.4	18			1.0271	0.061832			637.1	757.6			27.88	14.56		0.68	0.84		55.77	42.84		39.62	34.38		8.248	8.3266
56 days	20.1	18.3	18.1	19.2	20.2	19.3	18.8	18.3	19.8	20.2	18.4	18.7	17.6	17.6			17.3	18.7							553.6	642.3			28.97	17.97		0.83	0.55		65.66	49.8		50.31	30.21		3.3402	7.3329
63 days	20.7	19.7	19.4	18.6	20.1	19.2	18.9	19.2	20.7	20.7	18	20	17.6	17.8			19.8	18											20.42	23.74		1.25	0.89		45.22	44.77		42.55	28.08			4.299
70 days	21.9	20.6	21.3	22	20.4	21.4		20.5	22.1	22.9	19	21.5	18.4	19.5			20.7	17.2											20.93	27.81		0.95	1.35									5.5257
																	16.6	20.2											44.04	34.11		2.09	1.49
																	17.4	18.1
																	18	18.9
																	20	16.8
																	17.6	18
																	16.8	17.8
																	17.5	22.6
																	22.8	16.7
																	20.5	21.7
																	22.1	21.9
																	22.9	20.6
																	19	21.3
																	21.5	22
																	18.4	20.4
																	19.5	21.4
																		16.3

## Sheet: Suppl Fig 5
Suppl 5A
Triglyceride			Diglyceride			Free cholesterol			Cholesteryl ester			Lysophosphatidylcholine			Lysophosphatidylethanolamine			Ceramide			Hexosylceramide			Fatty acid			Phosphatidylcholine			Phosphatidylcholine ether			Phosphatidylethanolamine			Phosphatidylserine			PE based plasmalogen			Cardiolipin			Sphingomyelin
Chow	VAD		Chow	VAD		Chow	VAD		Chow	VAD		Chow	VAD		Chow	VAD		Chow	VAD		Chow	VAD		Chow	VAD		Chow	VAD		Chow	VAD		Chow	VAD		Chow	VAD		Chow	VAD		Chow	VAD		Chow	VAD
220.247	329.475		4.881	2.632		6.423	6.683		0.857	0.632		0.529	0.489		0.074	0.074		0.141	0.159		0.059	0.101		6.925	2.765		3.612	3.371		0.313	0.303		1.348	1.389		0.558	0.728		0.719	0.786		0.021	0.028		0.687	0.69
272.579	303.208		3.18	2.649		5.41	6.008		0.296	0.401		0.317	0.372		0.074	0.063		0.107	0.111		0.102	0.082		4.573	2.546		3.203	3.403		0.204	0.241		1.325	1.428		0.61	0.606		0.703	0.752		0.026	0.028		0.52	0.601
208.023	387.366		1.113	3.258		5.621	6.257		0.416	0.504		0.332	0.366		0.063	0.058		0.123	0.135		0.097	0.084		1.08	3.98		3.374	3.219		0.301	0.217		1.391	1.372		0.613	0.532		0.812	0.746		0.027	0.028		0.633	0.634
204.266	141.604		1.152	0.727		5.643	5.611		0.342	0.587		0.435	0.46		0.07	0.065		0.112	0.096		0.084	0.081		1.118	0.854		4.141	3.634		0.306	0.315		1.596	1.285		0.578	0.626		0.821	0.676		0.024	0.026		0.671	0.657
89.881	155.327		0.69	1.019		5.036	6.424		0.364	0.777		0.342	0.603		0.059	0.064		0.091	0.094		0.07	0.069		0.754	1.258		3.13	3.34		0.251	0.312		1.185	1.164		0.543	0.586		0.577	0.602		0.023	0.023		0.564	0.66
51.257	223.794		0.605	2.494		6.439	6.053		1.408	0.375		0.643	0.325		0.077	0.062		0.159	0.115		0.077	0.077		3.215	1.479		3.207	3.537		0.439	0.228		0.98	1.453		0.584	0.66		0.579	0.639		0.021	0.026		0.873	0.556
126.559	131.027		1.448	2.543		8.087	7.734		1.046	0.871		0.68	0.535		0.163	0.127		0.263	0.218		0.121	0.09		7.5	7.344		4.172	3.681		0.41	0.396		1.418	1.307		0.799	0.691		0.831	0.752		0.025	0.02		1.088	0.981
150.172	166.496		1.753	1.864		7.379	6.664		1.057	0.674		0.621	0.607		0.101	0.074		0.219	0.106		0.094	0.062		5.433	2.439		3.962	3.991		0.511	0.358		1.351	1.378		0.708	0.601		0.755	0.665		0.028	0.022		1.03	0.647
87.717	104.924		1.249	0.869		8.16	6.165		1.248	0.588		0.65	0.504		0.147	0.066		0.238	0.11		0.116	0.087		9.053	1.769		3.596	3.347		0.5	0.394		1.15	1.148		0.732	0.588		0.699	0.575		0.023	0.02		1.085	0.6
	143.804			1.096			6.845			0.671			0.472			0.063			0.111			0.095			1.219			3.493			0.393			1.245			0.578			0.66			0.019			0.657

[truncated: 1 more sheets: Suppl Fig 6]
